# Supplementary material for: Convergent evolution of RFX transcription factors and ciliary genes predated the origin of metazoans
Source: BMC Evol Biol. 2010 May 4;10:130. doi: 10.1186/1471-2148-10-130 (PMC2873420; doi:10.1186/1471-2148-10-130)
Supplement: Additional file 2 — List of genomes processed in this project. This file lists genomes that are found to contain RFX TF genes. For each genome, the file provides the species name, database from which the genome is downloaded and the version of the database. [file 1471-2148-10-130-S2.XLS]

## Sheet: Sheet1
Specie	version	Database
Acyrthosiphon pisum	1	HGSC
Aedes aegypti	AaegL1	ENSEMBL
Allomyces macrogynus	1	Broad Institute
Anolis carolinensis	1	Broad Institute
Anopheles gambiae	AgamP3	ENSEMBL
Apis mellifera	4	HGSC
Arabidopsis thaliana	8	tair
Aspergillus clavatus	1	Broad Institute
Aspergillus flavus	2	Broad Institute
Aspergillus fumigatus	1	Broad Institute
Aspergillus nidulans	1	Broad Institute
Aspergillus niger	3	Broad Institute
Aspergillus oryzae	1	Broad Institute
Aspergillus terreus	1	Broad Institute
Batrachochytrium dendrobatidis	1	Broad Institute
Bombyx mori	2	silkDB
Bos Taurus	4	ENSEMBL
Botrytis cinerea	1	Broad Institute
Brugia malayi	WS185	WormBase
Caenorhabditis brenneri	WS198	WormBase
Caenorhabditis briggsae	WS198	WormBase
Caenorhabditis elegans	WS190	ENSEMBL
Caenorhabditis japonica	WS198	WormBase
Caenorhabditis remanei	WS198	WormBase
Callorhinchus milii	Not available	http://esharkgenome.imcb.a-star.edu.sg/
Candida albicans	1	Broad Institute
Candida guilliermondii	1	Broad Institute
Candida lusitaniae	1	Broad Institute
Candida parapsilosis	1	Broad Institute
Candida tropicalis	3	Broad Institute
Canis familiaris	2	ENSEMBL
Cavia porcellus	3	ENSEMBL
Chaetomium globosum	1	Broad Institute
Chlamydomonas reinhardtii	3.1	JGI
Ciona intestinalis	2	ENSEMBL
Ciona savignyi	2	ENSEMBL
Coccidioides immitis	2	Broad Institute
Coccidioides posadasii	1	Broad Institute
Cochliobolus heterostrophus	1	JGI
Coprinus cinereus	2	Broad Institute
Cryptococcus neoformans	1	Broad Institute
Cryptosporidium hominis	Not available	www.hominis.mic.vcu.edu
Culex quinquefasciatus	3	vectorbase
Cyanidioschyzon merolae	2007	merolae.biol.s.u-tokyo.ac.jp
Danio rerio	7	ENSEMBL
Dasypus novemcinctus	"May 2005"	ENSEMBL
Debaryomyces hansenii	1	Broad Institute
Dictyostelium discoideum	"Dec 2008"	dictyBase
Dipodomys ordii	1	ENSEMBL
Drosophila ananassae	1.3	flybase
Drosophila erecta	1.3	flybase
Drosophila grimshawi	1.3	flybase
Drosophila melanogaster	5.13	ENSEMBL
Drosophila mojavensis	1.3	flybase
Drosophila persimilis	1.3	flybase
Drosophila pseudoobscura	2.3	flybase
Drosophila sechellia	1.3	flybase
Drosophila simulans	1.3	flybase
Drosophila virilis	1.2	flybase
Drosophila willistoni	1.3	flybase
Drosophila yakuba	1.3	flybase
Echinops telfairi	"July 2005"	ENSEMBL
Entamoeba histolytica	"October 2005"	Sanger
Equus caballus	2	ENSEMBL
Erinaceus europaeus	1	ENSEMBL
Felis catus	"March 2006"	ENSEMBL
Fusarium graminearum	3	Broad Institute
Fusarium oxysporum	2	Broad Institute
Fusarium verticillioides	3	Broad Institute
Gallus gallus	2	ENSEMBL
Gasterosteus aculeatus	1	ENSEMBL
Giardia lamblia	1.1	GiardiaDB
Gorilla gorilla	1	ENSEMBL
Homo sapien	NCBI 36	ENSEMBL
Hydra magnipapillata	"Aug 2008"	NCBI WGS
Laccaria bicolori	"Mar 2006"	MycorWeb
Leishmania infantum	3	Sanger
Leishmania major	5.2	Sanger
Lodderomyces elongisporus	1	Broad Institute
Loxodonta africana	BROAD E1	ENSEMBL
Macaca mulatta	1	ENSEMBL
Magnaporthe grisea	2	Broad Institute
Microcebus murinus	1	ENSEMBL
Monodelphis domestica	5	ENSEMBL
Monosiga brevicollis	1	JGI
Monosiga ovata	est	NCBI
Mus musculus	NCBI m37	ENSEMBL
Myotis lucifugus	1	ENSEMBL
Nasonia vitripennis	1	HGSC
Nematostella vectensis	1	JGI
Neosartorya fischeri	"Nov 2008"	Broad Institute
Neurospora crassa	7	Broad Institute
Ochotona princeps	2	ENSEMBL
Ornithorhynchus anatinus	5	ENSEMBL
Oryctolagus cuniculus	"May 2005"	ENSEMBL
Oryza sativa	4	RAP-DB
Oryzias latipes	1	ENSEMBL
Ostreococcus lucimarinus	2	JGI
Ostreococcus tauri	2	JGI
Otolemur garnettii	1	ENSEMBL
Pan troglodytes	2.1	ENSEMBL
Paramecium tetraurelia	2.1	genoscope
Pediculus humanus	PhumU1	TIGR
Phaeodactylum tricornutum	2	JGI
Phanerochaete chrysosporium	1	JGI
Phycomyces blakesleeanus	1.1	JGI
Physarum polycephalum	3.1	WUSTL
Physcomitrella patens	1.1	JGI
Phytophthora ramorum	1.1	JGI
Phytophthora sojae	1.1	JGI
Pichia stipitis	2	JGI
Plasmodium falciparum	5.5	plasmodb
Plasmodium yoelii	5.5	plasmodb
Pongo pygmaeus	2	ENSEMBL
Populus trichocarpa	1	JGI
Pristionchus pacificus	WS197	WormBase
Procavia capensis	1	ENSEMBL
Pteropus vampyrus	1	ENSEMBL
Pyrenophora tritici-repentis	"Apr 2008"	Broad Institute
Rattus norvegicus	3.4	ENSEMBL
Rhizopus oryzae	3	Broad Institute
Saccharomyces bayanus	"May 2003"	Broad Institute
Saccharomyces castellii	"Jan 2009"	NCBI WGS
Saccharomyces cerevisiae	1.01	ENSEMBL
Saccharomyces kluyveri	2	WUSTL
Saccharomyces kudriavzevii	"Jan 2009"	NCBI WGS
Saccharomyces mikatae	"May 2003"	Broad Institute
Saccharomyces paradoxus	"May 2003"	Broad Institute
Schizosaccharomyces japonicus	1	Broad Institute
Schizosaccharomyces octosporus	2	Broad Institute
Schizosaccharomyces pombe	"Jan 2009"	Sanger
Sclerotinia sclerotiorum	1	Broad Institute
Sorex araneus	1	ENSEMBL
Spermophilus tridecemlineatus	1	ENSEMBL
Stagonospora nodorum	1	Broad Institute
Strongylocentrotus purpuratus	2.1	HGSC
Taeniopygia guttata	3.2.4	genome.wustl.edu
Takifugu rubripes	4	ENSEMBL
Tarsius syrichta	1	ENSEMBL
Tetrahymena thermophila	"Nov 2006"	TIGR
Tetraodon nigroviridis	8	ENSEMBL
Thalassiosira pseudonana	3	JGI
Theileria annulata	"Sep 2004"	Sanger
Tribolium castaneum	3	beetlebase
Trichoderma atroviride	1	JGI
Trichoderma reesei	2	JGI
Trichoderma virens	1	JGI
Trypanosoma brucei	4	Sanger
Tupaia belangeri	1	ENSEMBL
Tursiops truncatus	1	ENSEMBL
Ustilago maydis	1	Broad Institute
Vicugna pacos	1	ENSEMBL
Xenopus tropicalis	4.1	ENSEMBL
