# Supplementary material for: Convergent evolution of RFX transcription factors and ciliary genes predated the origin of metazoans
Source: BMC Evol Biol. 2010 May 4;10:130. doi: 10.1186/1471-2148-10-130 (PMC2873420; doi:10.1186/1471-2148-10-130)
Supplement: Additional file 3 — Database information of the IFT genes used as queries. List of IFT genes and their corresponding NCBI accession numbers. [file 1471-2148-10-130-S3.XLS]

## Sheet: Sheet1
Gene Name	NCBI Accession
IFT88	NP_783195.2
BBS5	NP_689597.1
IFT80	NP_065851.1
IFT52	NP_057088.2
IFT172	NP_056477.1
CLUAP1	NP_055856.1
TTC8	NP_653197.2
DYNC2H1	NP_001073932.1
IFT122	NP_443711.1
IFT57	NP_060480.1
KIF3A	NP_008985.3
WDR35	NP_001006658.1
WDR19	NP_079408.3
BBS2	NP_114091.3
IFT20	NP_777547.1
KIF3B	NP_004789.1
IFT81	NP_054774.2
ARL6	NP_115522.1
IFT74	NP_079379.2
IFT140	NP_055529.2
BBS1	NP_078925.3
BBS7	NP_789794.1
KIFAP3	NP_055785.2
KIF17	NP_065867.2
